# Supplementary material for: Malaria infection and anemia status in under-five children from Southern Tanzania where seasonal malaria chemoprevention is being implemented
Source: PLoS One. 2021 Dec 2;16(12):e0260785. doi: 10.1371/journal.pone.0260785 (PMC8638878; doi:10.1371/journal.pone.0260785)
Supplement: S1 Data — (XLSX) [file pone.0260785.s001.xlsx]

## Sheet: Sheet1
district	mrdt_status (1=pos, 0=neg)	anemia_status (1=anemic, 0=normal)	age group (years)
1	1	1	2
1	0	1	1
1	1	0	4
1	0	0	3
1	0	1	1
1	0	1	0
1	0	0	2
1	0	1	0
1	0	0	3
1	0	0	4
1	0	0	4
1	0	1	2
1	0	1	0
1	0	1	3
1	0	0	2
1	1	1	2
1	0	1	0
1	0	0	0
1	0	1	3
1	0	0	2
1	0	1	2
1	0	0	3
1	0	0	4
1	0	0	2
1	1	0	3
1	0	0	4
1	0	1	1
1	0	1	0
1	0	0	0
1	0	1	4
1	0	0	3
1	0	1	0
1	0	0	4
1	0	0	3
1	1	1	0
1	0	0	1
1	0	0	1
1	0	0	4
1	0	0	4
1	0	1	1
1	0	1	1
1	0	1	0
1	0	1	0
1	0	0	3
1	0	0	2
1	0	0	1
1	0	1	1
1	0	1	1
1	0	0	4
1	0	0	4
1	0	1	1
1	0	1	0
1	0	0	3
1	1	1	0
1	0	0	3
1	1	1	3
1	0	0	1
1	0	0	0
1	1	0	3
1	0	1	0
1	0	1	2
1	0	1	0
1	0	0	0
1	0	1	0
1	0	0	3
1	0	0	0
1	0	1	0
1	0	0	3
1	0	1	2
1	0	1	1
1	0	0	2
1	0	0	1
1	0	1	2
1	0	0	2
1	0	1	1
1	0	0	4
1	0	1	3
1	0	0	3
1	0	0	0
1	0	1	4
1	0	1	1
1	0	0	3
1	1	0	3
1	0	1	3
1	1	1	0
1	0	0	2
1	1	1	2
1	0	1	1
1	0	1	0
1	0	0	0
1	0	1	2
1	0	1	3
1	0	0	0
1	0	1	0
1	0	1	0
1	0	1	0
1	0	1	0
1	0	1	1
1	0	1	0
1	0	0	3
1	0	0	0
1	0	1	0
1	0	1	0
1	0	1	1
1	0	0	2
1	0	0	0
1	0	0	0
1	0	0	1
1	1	1	2
1	0	1	2
1	0	0	4
2	0	1	1
2	0	0	4
2	0	1	0
2	0	1	2
2	0	1	3
2	1	1	0
2	0	0	0
2	0	1	2
2	0	0	2
2	0	1	0
2	0	1	1
2	1	1	3
2	0	0	2
2	0	1	0
2	0	1	1
2	0	0	0
2	1	1	2
2	1	0	3
2	0	1	0
2	0	1	0
2	1	0	4
2	0	0	1
2	0	1	0
2	0	1	1
2	0	0	3
2	1	0	4
2	1	1	4
2	0	1	4
2	1	1	4
2	0	1	0
2	0	1	1
2	0	1	2
2	0	1	0
2	0	1	0
2	0	0	4
2	0	0	2
2	0	0	1
2	0	0	3
2	0	0	1
2	0	0	4
2	0	1	2
2	0	0	3
2	0	0	2
2	0	0	2
2	0	0	4
2	0	0	4
2	0	1	0
2	1	0	2
2	1	1	1
2	0	0	3
2	0	0	3
2	0	0	1
2	0	1	1
2	0	0	4
2	0	0	1
2	0	0	1
2	0	0	2
2	1	1	0
2	0	1	1
2	0	1	3
2	0	0	0
2	0	0	4
2	0	0	3
2	0	0	2
2	0	0	4
2	0	0	0
2	0	1	2
2	0	0	0
2	1	1	1
2	1	1	0
2	0	0	0
2	0	1	1
2	0	0	2
2	0	1	0
2	0	1	0
2	0	0	0
2	1	1	4
2	0	0	2
2	0	0	1
2	0	0	0
2	0	1	0
2	0	1	0
2	0	0	2
2	0	1	0
2	0	1	0
2	0	1	1
2	0	1	0
2	0	1	3
2	0	0	4
2	0	1	3
2	0	0	0
2	0	1	0
2	0	0	0
2	0	1	0
2	0	1	1
2	0	0	2
2	0	1	0
2	0	0	3
2	0	0	3
2	0	0	3
2	1	0	3
2	0	0	4
2	0	1	1
2	1	1	4
2	1	1	2
2	1	1	2
2	0	1	0
2	0	1	1
2	0	1	2
2	0	0	1
2	0	1	2
2	0	1	1
2	0	0	3
2	0	0	4
2	0	1	1
2	0	1	1
1	0	0	3
1	0	1	2
1	0	1	2
1	0	1	1
1	0	1	4
1	0	0	3
1	0	1	0
1	0	1	2
1	0	0	1
1	0	0	3
1	0	0	2
1	0	1	1
1	0	0	4
1	0	1	0
1	0	1	1
1	0	0	3
1	0	1	0
1	0	0	3
1	0	0	4
1	1	0	2
1	0	1	3
1	0	0	3
1	0	0	2
1	0	1	2
1	1	0	3
1	1	1	1
1	0	1	2
1	0	0	3
1	0	0	2
1	0	1	1
1	0	0	2
1	0	1	1
1	0	1	2
1	0	1	1
1	0	1	1
1	0	1	1
1	0	1	4
1	0	1	2
1	0	0	2
1	1	0	1
1	0	1	2
1	0	1	1
1	0	0	2
1	0	1	0
1	0	1	0
1	0	1	2
1	0	0	3
1	0	0	2
1	0	0	1
1	0	0	1
1	0	1	0
1	0	0	3
1	0	1	1
1	0	1	0
1	0	0	4
1	0	1	1
1	0	1	3
1	0	0	3
1	0	1	4
1	0	1	2
1	0	1	1
1	0	1	3
1	0	1	4
1	0	1	4
1	0	0	4
1	0	1	0
1	0	0	4
1	0	1	2
1	0	1	1
1	0	1	3
1	0	1	0
1	0	1	0
1	0	0	2
1	0	1	3
1	0	0	3
1	0	1	0
1	0	1	2
1	0	1	1
1	0	1	2
1	0	0	2
1	0	1	0
1	0	0	4
1	1	0	4
1	0	0	3
1	1	0	1
1	0	0	3
1	0	0	1
1	0	0	2
1	0	1	0
1	0	1	2
1	0	1	1
1	0	0	4
1	0	0	4
1	1	1	2
1	0	1	4
1	0	0	3
1	0	1	1
1	0	1	0
1	0	1	1
1	0	1	1
1	0	0	2
1	0	0	4
1	0	0	4
1	0	0	1
1	0	0	1
1	0	0	4
1	0	1	1
1	1	1	1
1	0	0	2
1	0	0	1
1	0	1	2
1	0	1	2
1	0	1	0
1	0	1	0
1	0	1	2
1	0	1	0
1	0	1	0
1	0	0	3
1	0	1	0
1	0	1	4
1	0	0	3
1	0	1	1
1	0	0	4
1	0	1	0
1	0	0	4
1	0	1	0
1	0	1	0
1	0	0	3
1	0	0	4
1	0	0	2
1	0	0	2
1	1	1	2
1	1	0	4
1	0	1	4
1	0	0	2
1	0	0	0
1	0	0
1	0	0	2
1	0	0	4
1	0	0	1
1	1	1	4
1	0	0	2
1	0	1	1
1	0	0	4
1	1	1	2
1	1	1	2
1	0	1	1
1	0	1	1
1	0	1	1
1	0	0	2
1	0	1	0
1	0	0	2
1	1	0	2
1	0	1	4
1	0	0	3
1	1	1	4
1	0	0	1
1	0	0	3
1	1	1	0
1	1	0	1
1	1	1	3
1	1	0	3
1	1	1	2
1	0	1	1
1	1	1	0
1	0	0	3
1	0	1	1
1	0	1	3
1	0	0	1
1	0	0	3
1	0	0	4
1	0	0	2
1	0	0	4
1	0	1	0
1	1	1	3
1	0	1	3
1	0	1	3
1	0	0	4
1	0	1	2
1	0	0	4
1	0	0	3
1	0	0	1
1	0	0	4
1	0	0	3
1	0	0	2
1	0	0	0
1	1	0	0
1	0	1	0
1	0	0	3
1	1	1	0
1	1	1	0
1	0	1	0
1	0	1	3
1	0	0	0
1	1	0	4
1	0	0	2
1	0	1	0
1	0	1	2
1	0	0	2
1	0	0	1
1	1	0	4
1	0	0	3
1	0	1	2
1	0	0	3
1	1	1	0
1	0	1	0
1	0	1	1
1	0	1	1
1	1	1	1
1	0	1	1
1	0	1	3
1	1	0	3
1	0	0	4
1	0	0	4
1	0	1	0
1	0	0	2
1	0	1	2
1	1	1	2
1	0	0	3
1	0	1	3
1	0	1	1
1	0	0	2
1	0	0	1
1	0	0	1
1	0	0	4
1	0	0	3
1	0	1	1
1	0	1	1
1	1	1	3
1	0	0	2
1	1	1	4
1	0	0	2
1	0	1	0
1	1	1	3
2	1	1	1
2	1	0	4
2	0	1	1
2	1	0	2
2	0	0	3
2	0	0	1
2	0	1	0
2	0	1	0
2	0	1	1
2	0	0	1
2	0	1	0
2	1	1	2
2	1	1	3
2	1	1	3
2	0	1	1
2	0	0	4
2	0	1	2
2	1	0	2
2	0	0	1
2	0	0	3
2	1	0	4
2	0	1	1
2	1	0	2
2	0	1	2
2	0	1	1
2	0	1	3
2	0	0	4
2	0	0	4
2	1	1	0
2	0	0	2
2	1	0	1
2	0	0	3
2	1	1	3
2	0	0	4
2	0	1	0
2	0	1	3
2	0	1	1
2	1	1	0
2	0	1	1
2	0	0	3
2	0	0	3
2	0	0	0
2	0	1	2
2	1	1	4
2	0	0	1
2	1	0	3
2	1	1	1
2	1	0	0
2	0	0	1
2	1	1	3
2	1	1	1
2	0	0	0
2	0	0	0
2	0	1	2
2	1	1	2
2	1	0	1
2	0	0	1
2	1	1	4
2	0	0	4
2	0	1	0
2	0	0	2
2	1	1	3
2	0	1	1
2	0	0	2
2	0	0	3
2	0	1	2
2	0	0	4
2	0	0	2
2	0	1	1
2	0	1	2
2	0	0	3
2	1	1	1
2	1	0	2
2	0	0	1
2	0	0	1
2	0	1	1
2	1	0	3
2	0	1	1
2	0	1	0
2	0	1	4
2	1	1	1
2	0	1	3
2	0	1	2
2	0	1	0
2	0	0	1
2	1	1	1
2	0	0	3
2	0	0	2
2	0	1	1
2	0	0	2
2	1	1	0
2	0	0	4
2	0	0	3
2	1	1	1
2	1	0	3
2	1	1	2
2	0	0	4
2	0	1	1
2	0	1	1
2	0	0	2
2	0	1	0
2	0	0	3
2	0	0	3
2	0	0	4
2	1	1	0
2	0	1	2
2	1	1	4
2	1	1	2
2	1	0	3
2	1	1	0
2	1	0	2
2	0	1	3
2	1	1	2
2	1	1	1
2	1	0	2
2	1	1	1
2	1	1	4
2	0	1	0
1	0		1
1	0		2
1	0		0
1	0		4
1	0		1
1	0		0
1	0		0
1	0		2
1	0		1
1	0		2
1	0		1
1	0		4
1	0		1
1	0		2
1	0		2
1	0		3
1	0		1
1	0		2
1	1		3
1	0		1
1	0		4
1	0		1
1	0		1
1	0		4
1	0		4
1	0		0
1	0		2
1	0		2
1	0		4
1	0		2
1	0		4
1	0		2
1	0		2
1	0		0
1	0		0
1	0		2
1	0		1
1	0		4
1	0		3
1	0		3
1	1		2
1	0		2
1	0		1
1	0		0
1	0		1
1	0		0
1	1		4
1	0		2
1	0		0
1	0		3
1	0		1
1	0		1
1	0		3
1	0		4
1	0		0
1	0		0
1	0		3
1	0		4
1	0		2
1	0		3
1	1	1	3
1	1	0	3
1	0	0	0
1	0	1	0
1	0	0
1	0	0	2
1	0	0	0
1	0	1	0
1	0	0	3
1	0	0	1
1	0	1	1
1	0	1	0
1	0	1	0
1	0	1	1
1	0	1	1
1	0	1	2
1	0	1	3
1	0	1	2
1	0	0	3
1	0	1	4
1	0	0	2
1	0	0	3
1	0	0	1
1	0	0	1
1	0	0	3
1	0	0	3
1	0	0	3
1	0	0	3
1	0	0	3
1	0	0	3
1	0	0	2
1	0	1	1
1	0	0	3
1	0	1	4
1	0	1	4
1	0	1	0
1	0	1	0
1	0	0	4
1	0	1	0
1	0	0	2
1	0	1	0
1	0	1	0
1	0	0	4
1	0	1	1
1	1	1	1
1	0	0	4
1	0	1	2
1	0	1	1
1	0	1	0
1	0	0	3
1	0	0	1
1	0	0	1
1	0	0	1
1	1	0	3
1	1	1	2
1	0	1	1
1	0	0	0
1	0	1	1
1	0	1
1	1	0	4
1	1	0	1
1	0	1	3
1	0	1	0
1	1	0	4
1	0	1	0
1	0	0	1
1	0	0	0
1	0	0	2
1	0	0	3
1	0	0	3
1	0	1	1
1	0	1	1
1	0	1	1
1	0	1	0
1	0	0	3
1	0	0	3
1	0	1	0
1	0	1	1
1	0	1	2
1	0	1	0
1	0	1	4
1	1	1	2
1	0	0	0
1	0	0	3
1	0	0	3
1	0	1	2
1	0	1	3
1	0	1	3
1	0	1	0
1	0	1	3
1	0	0	4
1	0	0	4
1	0	1	4
1	1	1	2
1	0	0	0
1	0	1	0
1	0	0	4
1	0	0	3
1	0	0	1
1	0	1	1
1	1	1	1
1	1	1	3
1	1	0	4
1	0	1	4
1	0	1	1
1	0	0	4
1	0	0	4
1	1	1	3
1	0	0	1
1	0	1	2
1	0	1	0
1	0	0	2
1	0	0	1
1	0	1	1
1	0	1	1
1	0	0	1
1	0	0	3
1	1	1	4
1	0	1	0
1	0	1	0
1	1	1	4
1	1	1	4
1	0	1	0
1	1	0	2
1	0	1	1
1	1	0	2
1	0	0	4
1	0	0	3
1	0	0	2
1	0	0	1
1	0	0	1
1	0	1	0
1	0	1	1
1	0	1	0
1	0	0	0
1	0	0	1
1	1	0	3
1	1	0	1
1	0	0	3
1	0	0	3
1	0	0	2
1	0	1	1
1	0	1	0
1	0	0	2
1	0	0	2
1	0	0	2
1	0	0	3
1	0	0	3
1	0	1	0
1	0	1	0
1	0	1	0
1	0	1	2
1	1	1	4
1	1	1	3
1	0	1	0
1	0	0	2
1	1	0	4
1	0	0	1
1	0	1	3
1	0	0	4
1	0	0	1
1	0	0	4
1	0	0	0
1	0	1	2
1	0	0	2
1	0	1	4
1	0	1	3
2	0	1	3
2	0	1	1
2	0	0	3
2	0	1	0
2	1	1	1
2	0	1	0
2	0	1	1
2	1	1	3
2	0	0	1
2	0	1	2
2	0	0	3
2	0	1	4
2	0	0	4
2	0	1	1
2	1	0	2
2	0	1	0
2	0	0	1
2	1	1	0
2	1	1	0
2	0	0	0
2	0	0	3
2	0	0	3
2	0	1	1
2	0	0	0
2	0	0	4
2	0	1	1
2	0	0	3
2	0	0	2
2	1	1	1
2	0	0	4
2	0	0	2
2	0	0	2
2	0	0	2
2	1	1	0
2	1	1	1
2	0	0	3
2	0	0	4
2	0	1	1
2	0	0	1
2	0	0	2
2	0	0	2
2	1	0	3
2	0	1	1
2	0	1	3
2	0	0	4
2	0	1	2
2	0	1	3
2	0	0	3
2	0	1	1
2	0	0	2
2	0	0	0
2	0	0	2
2	1	1	4
2	0	1	2
2	0	1
2	0	0	1
2	0	1	1
2	0	1	1
2	0	1	0
2	0	1	2
2	0	0	0
2	0	0	3
2	0	1	3
2	0	0	4
2	1	1	4
2	0	0	4
2	0	1	0
2	0	0	2
2	0	0	2
2	1	1	1
2	1	1	3
2	0	0	0
2	1	1	2
2	0	0	3
2	0	1	1
2	0	1	0
2	0	1	1
2	0	0	3
2	0	0	4
2	0	1	0
2	0	0	2
2	1	1	2
2	0	1	2
2	1	0	3
2	0	1	1
2	0	0	2
2	0	1	1
2	0	0	1
2	0	0	1
2	0	1	0
2	0	1	2
2	0	1	0
2	0	1	0
2	0	0	4
2	1	1	2
2	0	0	1
2	0	1	0
2	0	1	0
2	0	0	4
2	0	0	2
2	0	1	2
2	0	0	2
2	0	0	2
2	0	1	3
2	0	1	3
2	0	0	1
2	1	1	2
2	0	1	1
2	0	0	1
2	1	1	0
2	1	1	1
2	0	1	0
2	0	0	2
2	0	1	1
2	0	0	4
2	0	1	2
2	0	1	1
2	0	1	3
2	0	1	4
2	0	0	3
2	0	1	1
2	1	1	4
2	1	1	1
2	1	1	3
2	0	1	3
2	0	1	4
2	0	1	4
2	0	0	2
2	0	1	1
2	0	1	3
2	0	0	4
2	0	0	4
2	1	1	0
2	0	0	3
2	0	1	4
2	1	0	4
2	1	0	2
2	1	1	3
2	1	1	3
2	0	1	3
2	0	1	4
2	1	1	2
2	0	0	2
2	0	0	4
2	1	1	2
2	0	1	3
2	0	1	0
2	0	0	3
2	0	1	0
2	0	1	2
2	0	1	4
2	1	1	2
2	0	0	3
2	0	1	1
2	0	1	3
2	0	1	2
2	1	1	0
2	0	1	4
2	0	1	3
2	0	1	2
2	0	1	3
2	0	0	3
2	0	0	3
2	0	1	4
2	0	1	4
2	1	0	4
2	0	1	2
2	0	1	3
2	0	0	4
2	0	1	3
2	1	1	4
2	0	0	3
2	0	0	4
2	0	0	2
2	1	0	3
2	0	0	3
2	0	0	4
2	0	1	1
2	0	1	1
2	0	0	2
2	0	1	4
2	0	1	1
2	0	1	4
2	0	1	2
2	0	1	1
2	0	1	2
2	0	0	1
2	1	1	4
2	0	0	4
2	0	0	3
2	0	1	4
2	0	1	1
2	0	1	3
2	0	1	1
2	0	0	2
2	0	1	2
2	0	0	2
2	0	0	1
2	0	1	1
2	0	1	1
2	0	1	0
2	0	0	1
2	0	1	4
2	0	1	2
2	0	1	2
2	0	1	4
2	0	1	2
2	0	0	3
2	0	0	4
2	0	1	1
2	0	1	2
2	1	1	1
2	0	1	1
2	0	0	1
2	0	1	1
2	0	1	2
2	1	1	1
2	0	1	4
2	0	0	2
2	0	1	4
2	0	1	1
2	0	1	4
2	0	1	1
2	1	1	1
2	0	1	0
2	0	1	3
2	0	1	2
2	0	1	3
2	0	1	1
2	0	0	4
2	0	1	1
2	0	1	0
2	0	1	2
1	0	0	2
1	1	1	1
1	1	1	3
1	0	0	0
1	0	1
1	0	0
1	0	1	0
1	1	1
1	0	1
1	0	1	0
1	1	1	1
1	0	0	2
1	0	0	2
1	1	1	3
1	1	0	2
1	0	1	0
1	0	0	3
1	1	0	4
1	1	0	2
1	0	1	3
1	1	0	3
1	0	1	0
1	0	1	1
1	0	0	3
1	1	0	4
1	0	1	2
1	1	1	1
1	1	1	3
1	0	0	2
1	0	1	0
1	0	0	0
1	0	1	0
1	0	0	2
1	0	0	2
1	0	1	0
1	0	0	1
1	1	0	3
1	0	1	2
1	0	0	2
1	0	1	3
1	0	0	3
1	0	0	4
1	0	0	2
1	1	1	2
1	1	1	0
1	0	0	1
1	1	0	1
1	1	0	3
1	0	0	0
1	0	0	0
1	0	0	3
1	1	1	2
1	0	1	2
1	1	0	4
1	0	0	2
1	0	0	2
1	1	1	3
1	0	0	3
1	1	1	0
1	0	1	2
1	0	1	0
1	0	0	2
1	0	1	1
1	0	0	2
1	0	1	1
1	1	1	1
1	1	1	3
1	1	1	4
1	0	1	1
1	0	0	4
1	0	1	2
1	0	0	4
1	1	1	2
1	0	0	0
1	0	0	2
1	0	0	3
1	1	0	3
1	0	1	3
1	0	0	3
1	0	0	2
1	0	0	2
1	0	1	0
1	1	0	2
1	0	1	0
1	0	0	4
1	1	0	4
1	0	0	3
1	0	0	3
1	0	1	2
1	0	1	0
1	0	1
1	1	0	4
1	0	0	2
1	0	0	4
1	0	0	4
1	0	0	3
1	0	1	1
1	0	1	2
1	0	1	2
1	1	1	1
1	0	0	2
1	0	1	0
1	0	1	2
1	0	0	3
1	0	1	0
1	0	1	3
1	0	1	0
1	0	0	1
1	0	1	0
1	0	1	2
1	0	1	3
1	0	0	1
1	0	1	0
1	0	1	1
1	0	0	4
1	1	1	4
1	0	0	2
1	0	0	3
1	1	1	1
1	0		1
1	0		3
1	0		1
1	0		4
1	0		3
1	0		3
1	0		0
1	0		4
1	0		2
1	0		2
1	0		1
1	0		4
1	0		3
1	0		2
1	0		1
1	0		2
1	0		2
1	0		2
1	0		2
1	0		2
1	0		0
1	0		3
1	0		0
1	0		2
1	0		2
1	0		0
1	0		2
1	0		0
1	0		2
1	0		2
1	0		0
1	0		4
1	0		2
1	0		1
1	0		1
1	0		1
1	0		1
1	0		2
1	0		0
1	0		1
1	0		3
1	0		2
1	0		1
1	0		1
1	0		3
1	0		2
1	0		4
1	0		4
1	0		0
1	0		3
1	0		1
1	0		0
1	0		2
1	0		0
1	0		3
1	0		3
1	0		1
1	0		0
1	0		0
1	0		2
1	0		0
1	0		3
1	0	0	0
1	0	0	0
1	0	1	3
1	0	0	2
1	0	1	1
1	0	0	4
1	0	0	3
1	0	0	3
1	0	0	3
1	0	0	4
1	0	0	0
1	0	1	0
1	0	0	3
1	0	0	4
1	0	0	1
1	0	0	4
1	0	1	0
1	0	0	4
1	0	1	2
1	0	1	0
1	0	0	2
1	0	0	0
1	0	1	1
1	0	0	2
1	0	1	1
1	0	0	2
1	1	1	1
1	0	0	0
1	0	1	2
1	0	1	2
1	0	1	0
1	0	0	0
1	0	0	3
1	0	1	0
1	1	0	4
1	0	1	1
1	0	0	4
1	1	1	4
1	0	1	0
1	0	0	1
1	0	1	1
1	1	0	3
1	1	1	4
1	1	1	0
1	0	0	3
1	0	0	3
1	1	1	3
1	1	1	2
1	0	0	3
1	0	1	3
1	0	1	1
1	0	0	4
1	0	0	1
1	0	1	2
1	0	0	3
1	0	1	0
1	0	0	3
1	0	1	0
1	0	0	0
1	0	0	2
1	0	0	3
1	0	0	2
1	0	1	1
1	0	0	4
1	0	0	0
1	0	0	4
1	0	1	2
1	0	1	0
1	1	1	0
1	0	0	3
1	1	1	2
1	1	1	4
1	0	1	1
1	0	0	2
1	0	0	4
1	1	1	4
1	0	0	1
1	0	1	0
1	0	0	4
1	0	0	3
1	0	1	1
1	0	0	3
1	0	0	3
1	0	1	0
1	0	1	3
1	0	0	3
1	0	0	1
1	0	0	2
1	0	0	2
1	0	0	3
1	0	0	1
1	1	1	2
1	0	0	2
1	0	1	2
1	0	1	1
1	0	1	0
1	0	1	3
1	0	1	0
1	0	1	0
1	0	0	1
1	0	0	1
1	0	0	2
1	0	1	1
1	0	1	1
1	0	1	1
1	0	0	0
1	0	1	1
1	0	0	1
1	0	0	2
1	0	0	4
1	0	0	0
1	0	0	2
1	0	1	1
1	0	1	1
1	0	0	0
1	0	0	1
1	0	1	3
1	0	0	1
1	0	0	3
1	0	0	0
1	0	1	1
1	0	1	0
1	0	1	1
1	0	0	3
1	0	1	3
1	0	1	4
1	0	0	3
1	0	0	2
1	0	0	3
1	1	0	3
1	1	1	2
1	0	1	4
1	0	1	0
1	0	0	4
1	0	0	1
1	1	0	2
1	0	1	3
1	0	1	2
1	0	1	1
1	0	0	3
1	0	1	2
1	1	0	1
1	0	1	3
1	0	0	1
1	1	0	2
1	0	0	4
1	0	0	2
1	0	0	2
1	0	0	1
1	0	0	3
1	0	0	4
1	1	1	0
1	1	1	2
1	0	0	4
1	0	0	0
1	1	0	3
1	0	0	0
1	0	1	1
1	0	1	1
1	0	0	2
1	0	0	4
1	0	1	1
1	0	0	4
1	0	0	1
1	0	0	2
1	0	1	3
1	0	1
1	0	1	1
1	0	0	3
1	0	1	0
1	0	1	2
1	0	1	2
1	0	0	1
1	0	0	3
1	0	0	1
1	0	0	1
1	1	1	4
1	0	1	3
1	0	0	4
1	0	0	2
1	0	0	2
1	0	1	0
1	0	0	1
1	0	1	1
1	0	1	1
1	0	1	1
1	1	1	0
1	1	1	1
1	0	0	2
1	0	0	0
1	0	1	0
1	1	1	0
1	0	0	2
1	0	0	4
1	0	0	3
1	0	0	2
1	0	0	1
1	0	0	3
1	0	0	1
1	0	0	2
1	0	0	4
1	0	0	1
1	0	0	3
1	0	0	2
1	0	0	0
1	0	1
1	0	0	1
1	0	1	1
1	1	0	4
1	1	1	3
1	1	0	2
1	1	1	1
1	0	0	4
1	0	1
1	1	1	0
1	0	0	2
1	0	0	0
1	0	0	2
1	0	1	0
1	0	0	2
1	0	1	0
1	0	1
1	0	0	0
1	0	1	1
1	0	0
1	0	0
1	0	0	2
1	0	0	4
1	0	0	0
1	0	1	4
1	0	0	4
1	0	0	4
1	0	1	3
1	0	1	0
1	0	0	3
1	1	1	4
1	1	0	3
1	1	1	2
1	1	1	3
1	0	1	1
1	0	0	2
1	0	0	4
1	0	0	3
1	0	1	2
1	0	0	1
1	0	1	1
1	0	1	0
1	0	0	3
1	0	0	2
1	0	1	2
1	0	1	1
1	0	0	4
1	0	0	3
1	0	0	1
1	0	0	0
1	0	1	1
1	0	1	0
1	0	1	1
1	0	1	4
1	0	1	1
1	0	1	1
1	1	0	2
1	0	0	3
1	0	1	3
1	0	0	3
1	0	0	3
1	0	0	2
1	0	1	1
1	0	1	1
1	0	1	2
1	0	1	1
1	0	0	2
1	0	0	4
1	0	1	2
1	0	0	4
1	0	1	1
1	0	0	4
1	1	1	4
1	1	1	4
1	1	1	4
1	0	0	1
1	0	1	1
1	0	1	0
1	0	1	4
1	1	1	2
1	0	0	2
1	0	0	2
1	0	1	0
1	0	0	2
1	0	1	1
1	0	0	2
1	1	0	3
1	1	0	2
1	1	0	3
1	1	0	3
1	0	0	2
1	0	0	2
1	1	0	4
1	1	0	2
1	0	0	2
1	0	1	2
1	1	1	2
1	0	1	4
1	0	0	0
1	0	0	1
1	0	1
1	0	0	1
1	0	0
1	0	0
1	1	1
1	0	1
1	0	0
1	0	0
1	0	0	3
1	0	0	4
1	0	1
1	0	1
1	0	0
1	0	0
1	0	0
1	0	1
1	0	1
1	0	1
1	0	1
1	0	1
1	0	0
1	0	1
1	0	0
1	0	0
1	0	1
1	0	0
1	0	0
1	0	0
1	0	1
1	0	1
1	0	0
1	0	0
1	0	0
1	0	0
1	0	0
1	0	0
1	0	0
1	0	1
1	0	0
1	0	0
1	0	1
1	0	0
1	0	1
1	0	1
1	0	0
1	0	0
1	0	1
1	0	0
1	0	0
1	0	0
1	0	1
1	0	0
1	0	1
1	0	1
1	0	1
1	0	1
1	0	0
1	0	0
1	0	1
1	0	0
1	0	0
1	0	0
1	0	1
1	0	1
1	0	0
1	0	1
1	0	0
1	0	0
1	0	0
1	0	1
1	0	0
1	0	0
1	0	0
1	0	1
1	0	0
1	0	0
1	0	1
1	0	0
1	0	1	0
1	0	1	3
1	0	0	0
1	0	1	1
1	0	0	4
1	0	0	2
1	0	0	3
1	0	0	2
1	0	0	3
1	0	0	1
1	0	0	4
1	0	0	2
1	0	0	2
1	0	0	1
1	0	1	3
1	0	0	2
1	0	1	3
1	0	0	3
1	0	1	0
1	0	1	0
1	0	0	0
1	0	0	3
1	0	0	2
1	0	1	0
1	0	1	2
1	0	0	3
1	0	1	1
1	0	0	2
1	0	1	1
1	0	1	1
1	0	1	3
1	0	0	2
1	0	0	1
1	0	0	1
1	0	0	1
1	0	1	3
1	0	0	2
1	0	0	4
1	0	0	3
1	0	0	0
1	0	1	1
1	0	0	4
1	0	0	4
1	1	1	3
1	1	0	0
1	0	1	0
1	0	0	0
1	0	1	0
1	0	1	0
1	0	0	3
1	0	1	0
1	0	1	1
1	1	1	0
1	0	0	1
1	1	0	4
1	0	1	1
1	0	0	2
1	0	0	3
1	0	1	3
1	0	0	4
1	0	1	1
1	0	1	0
1	0	1	1
1	0	1	0
1	0	1	0
1	0	1	1
1	0	0	3
1	1	0	4
1	0	0	0
1	1	1	0
1	0	1	2
1	1	0	4
1	0	0	1
1	0	1	2
1	0	0	2
1	0	0	1
1	0	1	1
1	0	1	0
1	0	0	1
1	0	1	2
1	0	0	2
1	0	0	0
1	0	1	3
1	0	1	1
1	0	0	4
1	0	0	3
1	0	1	1
1	0	0	4
1	0	1	0
1	0	1	2
1	1	1	3
1	0	1	1
1	0	1	0
1	0	0	4
1	0	1	2
1	0	0	4
1	0	0	4
1	0	1	4
1	1	1	4
1	0	0	4
1	0	1	0
1	0	0	2
1	0	0	3
1	0	0	3
1	0	0	4
1	1	0	2
1	1	1	1
1	0	1	3
1	0	1	3
1	0	0	0
1	0	0	2
1	0	1	4
1	1	1	3
1	1	0	4
1	0	0	2
1	1	1	2
1	0	0	3
1	0	1	2
1	0	0	1
1	0	0	3
1	0	0	1
1	0	1	0
1	0	1	4
1	0	0	3
1	0	0	2
1	0	1	0
1	0	1	3
1	0	0	4
1	0	0	0
1	0	1	1
1	0	0	0
1	1	1	2
1	0	0	1
1	0	0	0
1	0	1	1
1	0	0	2
1	0	1	0
1	0	1	2
1	0	0	1
1	0	1	0
1	0	0	3
1	0	1	1
1	0	1	0
1	0	1	1
1	1	1	2
1	0	0	1
1	0	0	2
1	0	0	4
1	0	0	2
1	0	0	3
1	0	0	3
1	0	1	1
1	0	0	1
1	0	0	0
1	0	0	0
1	0	1	0
1	0	1	0
1	0	0	0
1	0	1	0
1	0	1	0
1	0	1	0
1	0	0	0
1	0	1	0
1	0	1	0
1	0	1	0
1	0	0	0
1	0	0	0
1	0	1	0
1	0	0	2
1	1	0	2
1	0	0	2
1	0	0	3
1	0	0	4
1	1	1	1
1	0	0	1
1	0	1	0
1	0	1	0
1	0	1	0
1	0	0	4
1	0	1	3
1	0	0	2
1	0	1	0
1	1	0	0
1	0	0	4
1	0	0	4
1	0	1	1
1	0	0	0
1	0	1	1
1	1	1	2
1	0	0	0
1	0	1	0
1	0	1	0
1	0	1	1
1	0	1	3
1	0	1	2
1	0	1	1
1	0	1	1
1	0	0	0
1	0	1	2
1	0	1	0
1	0	0	2
1	1	0	4
1	1	1	3
1	0	0	2
1	1	1	2
1	1	1	2
1	0	1	1
1	0	1
1	0	1	4
1	0	1	1
1	0	1	1
1	0	0	2
1	0	1	3
1	0	0	3
1	0	1	0
1	0	0	2
1	0	1	1
1	0	1	4
1	0	1	0
1	1	1	3
1	0	0	2
1	0	1	0
1	0	1	3
1	0	0	2
1	0	1	0
1	0	0	2
1	0	0	2
1	1	1	3
1	0	1	1
1	0	0	0
1	0	1	1
1	0	1	2
1	0	0	2
1	0	1	0
1	0	1	1
1	0	1	0
1	0	1	0
1	0	1	0
1	0	1	0
1	0	1	0
1	0	0	2
1	0	0	1
1	0	1	2
1	0	1	2
1	1	0	1
1	0	1	4
1	0	1	1
1	0	1	0
1	0	0	3
1	0	1	2
1	0	1	0
1	0	1	1
1	0	0	1
1	0	0	1
1	0	1	3
1	0	0	3
1	0	0	4
1	0	1	1
1	0	1	0
1	0	1	1
1	0	0	0
1	0	1	0
1	0	1	0
1	0	1	1
2	0	1	2
2	0	0	2
2	0	0
2	0	1	1
2	0	0	1
2	0	0	2
2	0	1	0
2	0	0	3
2	0	0	1
2	0	1	1
2	0	1	2
2	0	1	2
2	0	0	3
2	0	0	0
2	0	1	4
2	0	1	0
2	0	1	0
2	0	0	4
2	0	1	2
2	0	0	1
2	0	1	3
2	0	1	0
2	0	0	2
2	0	1	1
2	0	0	2
2	0	0	4
2	0	1	0
2	0	0	3
2	0	0	2
2	0	0	2
2	0	1	1
2	0	1	1
2	0	0	2
2	0	1	1
2	0	0	1
2	0	1	4
2	0	1	0
2	0	1	3
2	0	1	0
2	0	0	0
2	0	1	1
2	0	1	0
2	0	1	0
2	0	1	1
2	0	0	2
2	0	1	0
2	0	0	3
2	0	1	0
2	0	0	4
2	0	0	3
2	0	0	2
2	0	0	4
2	1	1	2
2	0	0	1
2	0	0	4
2	0	1	2
2	0	0	4
2	0	0	1
2	0	0	4
2	0	1	1
2	0	1	4
2	0	1	1
2	1	1	1
2	1	1	2
2	1	1	1
2	0	1	3
2	0	1	2
2	0	1	3
2	0	1	1
2	1	1	4
2	0	1	3
2	0	1	0
2	0	1	1
2	0	1	1
2	0	1	1
2	0	1	2
2	0	1	3
2	0	0	3
2	0	1	2
2	0	1	4
2	0	0	4
2	0	0	2
2	0	1	4
2	0	1	1
2	0	1	0
2	0	0	2
2	0	1	0
2	0	1	0
2	0	1	0
2	0	1	1
2	0	1	1
2	0	1	3
2	0	1	0
2	0	1	3
2	0	1	1
2	0	1	1
2	1	1	4
2	1	1	4
2	0	1	1
2	0	1	2
2	0	0	4
2	0	1	3
2	0	0	1
2	0	1	3
2	0	0	3
2	0	1	2
2	0	1	0
2	0	1	2
2	0	1	0
2	0	0	3
2	0	1	2
2	0	1	0
2	0	1	3
2	1	1	3
2	1	1	2
2	0	1	1
2	0	1	1
2	0	1	0
2	0	1	0
1	0	1	3
1	0	0	4
1	0	1	1
1	0	0	1
1	0	0	0
1	0	1	4
1	0	0	0
1	0	1	3
1	0	1	2
1	0	0	1
1	0	1	1
1	0	0	4
1	0	1	0
[truncated: 341 more rows]
